# Supplementary material for: Sabinene: A New Green Solvent Used in the Synthesis of Thiazolo[5,4-b]pyridines by Thermal or Microwave Activation
Source: Molecules. 2023 Oct 3;28(19):6924. doi: 10.3390/molecules28196924 (PMC10574264; doi:10.3390/molecules28196924)
Supplement: Supplementary file 1 [file molecules-28-06924-s001.zip]

Archive with 1 entries (1 files):
- molecules-2601986-supplementary.pdf
